# Supplementary material for: Critical innovations in the assembly of the modern flight apparatus in Early Cretaceous birds
Source: iScience. 2026 Mar 26;29(4):115506. doi: 10.1016/j.isci.2026.115506 (PMC13091450; doi:10.1016/j.isci.2026.115506)
Supplement: Table S1. Coracoid-furcular joint type of early birds [file mmc2.csv]

taxa	coracoid-furcular_joint
Dromaeosauridae	absent
Archaeopteryx	absent
Jeholornis	?
Jinguofortis	?
Chongmingia	?
Sapeornis	absent
Confuciusornis_sanctus	?
Changchengornis_hengdaoziensis	?
Eoconfuciusornis_zhengi	?
Confuciusornis_dui	?
Yangavis	?
Boluochia	?
Concornis	?
Elsornis	?
Eoalulavis	?
Cathayornis	?
Eocathayornis	?
Eoenantiornis	?
Gobipteryx	?
Longipteryx	?
Longirostravis	?
Pengornis	?
Eopengornis	?
Chiappeavis	?
Parapengornis	?
Protopteryx	?
Rapaxavis	?
Shanweiniao	?
Vescornis	?
Qiliania	?
Dunhuangia	?
Piscivorenantiornis	absent
Linyiornis	?
Sulcavis	?
Bohaiornis	?
Longusunguis	?
Shenqiornis	?
Zhouornis	?
Parabohaiornis	?
Fortunguavis	?
Pterygornis	?
Cruralispennia	?
Monoenantiornis	?
Archaeorhynchus	present
Schizooura	?
Bellulornis	?
Vorona	£¿
Jianchangornis	?
Songlingornis	£¿
Longicrusavis	?
Apsaravis	£¿
Hongshanornis	?
Archaeornithura	?
Parahongshanornis	?
Tianyuornis	?
Patagopteryx	?
Yixianornis	present
Piscivoravis	£¿
Iteravis	£¿
Gansus	present
Enaliornis	£¿
Vegavis	£¿
Shangyang	£¿
Mengciusornis	?
Mirusavis	?
Yanornis	?
Similiyanornis	?
Abitusavis	?
Eogranivora	?
Gretcheniao	?
Xinghaiornis	?
Dingavis	?
Yuanchuavis	?
Cratonavis	?
Baminornis	?
IVPP V12628	absent
Gallus	present
Anas	present
Spilopelia_chinensis	present
Scolopax_rusticola	present
Botaurus_stellaris	present
Falco_amurensis	present
Apus_apus	present
Calonectris_leucomelas	present
Passer_montanus	present
