# Supplementary material for: Critical innovations in the assembly of the modern flight apparatus in Early Cretaceous birds
Source: iScience. 2026 Mar 26;29(4):115506. doi: 10.1016/j.isci.2026.115506 (PMC13091450; doi:10.1016/j.isci.2026.115506)
Supplement: Table S2. State of characters contributing to the coracoscapular and acrocoracoclavicular joints among Jurassic and Early Cretaceous birds [file mmc3.csv]

taxa	Scapular_articulation_surface_of_coracoid	Procoracoid_process	Epicledial_process	Acrocoracoid_process
Dromaeosauridae	fused	absent	blunt_or_expanded	low
Archaeopteryx	fused	absent	blunt_or_expanded	low
Jeholornis	fused	present	blunt_or_expanded	low
Jinguofortis	fused	absent	tapered	NA
Chongmingia	fused	absent	blunt_or_expanded	NA
Sapeornis	fused	absent	blunt_or_expanded	low
Confuciusornis_sanctus	fused	absent	blunt_or_expanded	low
Changchengornis_hengdaoziensis	NA	absent	blunt_or_expanded	NA
Eoconfuciusornis_zhengi	NA	NA	blunt_or_expanded	NA
Confuciusornis_dui	NA	NA	NA	NA
Yangavis	convex	absent	blunt_or_expanded	NA
Boluochia	convex	absent	NA	high&straight
Concornis	convex	absent	blunt_or_expanded	high&lerally_compressed
Elsornis	convex	NA	blunt_or_expanded	NA
Eoalulavis	convex	absent	blunt_or_expanded	NA
Cathayornis	convex	absent	NA	high&lerally_compressed
Eocathayornis	convex	absent	NA	high&lerally_compressed
Eoenantiornis	NA	absent	blunt_or_expanded	high&lerally_compressed
Gobipteryx	convex	absent	NA	NA
Longipteryx	NA	absent	blunt_or_expanded	NA
Longirostravis	NA	absent	blunt_or_expanded	NA
Pengornis	convex	absent	blunt_or_expanded	NA
Eopengornis	NA	absent	blunt_or_expanded	NA
Chiappeavis	NA	absent	blunt_or_expanded	NA
Parapengornis	NA	absent	blunt_or_expanded	NA
Protopteryx	NA	NA	blunt_or_expanded	NA
Rapaxavis	convex	absent	blunt_or_expanded	high&lerally_compressed
Shanweiniao	convex	absent	blunt_or_expanded	high&lerally_compressed
Vescornis	convex	absent	blunt_or_expanded	high&lerally_compressed
Qiliania	NA	absent	NA	NA
Dunhuangia	convex	absent	blunt_or_expanded	NA
Piscivorenantiornis	convex	absent	blunt_or_expanded	high&lerally_compressed
Linyiornis	NA	absent	blunt_or_expanded	NA
Sulcavis	convex	absent	blunt_or_expanded	high&lerally_compressed
Bohaiornis	NA	absent	blunt_or_expanded	NA
Longusunguis	convex	absent	blunt_or_expanded	high&lerally_compressed
Shenqiornis	NA	absent	blunt_or_expanded	high&lerally_compressed
Zhouornis	NA	absent	blunt_or_expanded	high&lerally_compressed
Parabohaiornis	NA	NA	blunt_or_expanded	NA
Fortunguavis	convex	absent	NA	high&straight
Pterygornis	NA	absent	blunt_or_expanded	NA
Cruralispennia	NA	absent	NA	NA
Monoenantiornis	NA	NA	blunt_or_expanded	NA
Archaeorhynchus	concave	present	tapered	high&medially_projected
Schizooura	concave	present	NA	NA
Bellulornis	concave	NA	NA	high&straight
Vorona	NA	NA	NA	NA
Jianchangornis	concave	present	tapered	high&straight
Songlingornis	concave	present	tapered	high&medially_projected
Longicrusavis	NA	present	tapered	high&straight
Apsaravis	concave	present	NA	high&medially_projected
Hongshanornis	concave	present	tapered	high&straight
Archaeornithura	concave	present	NA	high&straight
Parahongshanornis	concave	present	tapered	high&straight
Tianyuornis	concave	NA	tapered	NA
Patagopteryx	concave	present	NA	NA
Yixianornis	concave	present	tapered	high&medially_projected
Piscivoravis	concave	present	tapered	high&medially_projected
Iteravis	NA	NA	tapered	high&straight
Gansus	concave	NA	tapered	high&medially_projected
Enaliornis	concave	present	NA	high&straight
Vegavis	fused	absent	NA	high&straight
Shangyang	NA	absent	blunt_or_expanded	NA
Mengciusornis	concave	present	tapered	high&medially_projected
Mirusavis	NA	absent	tapered	high&straight
Yanornis	NA	present	tapered	high&straight
Similiyanornis	NA	present	NA	high&straight
Abitusavis	NA	present	tapered	NA
Eogranivora	concave	present	blunt_or_expanded	NA
Gretcheniao	NA	absent	blunt_or_expanded	NA
Xinghaiornis	concave	present	blunt_or_expanded	high&straight
Dingavis	concave	NA	NA	NA
Yuanchuavis	NA	NA	NA	NA
Cratonavis	NA	absent	blunt_or_expanded	high&straight
Baminornis	NA	absent	tapered	high&straight
