# Supplementary material for: Critical innovations in the assembly of the modern flight apparatus in Early Cretaceous birds
Source: iScience. 2026 Mar 26;29(4):115506. doi: 10.1016/j.isci.2026.115506 (PMC13091450; doi:10.1016/j.isci.2026.115506)
Supplement: Data S1. ‘R’ code and data used for ancestor state reconstruction [file mmc4.zip]

Archive with 5 entries (4 files):
- ASR/
- ASR/AgeDataEK.txt
- ASR/birdtree.nex
- ASR/dataEK.csv
- ASR/TC_ASR_5.R
