# Supplementary material for: Critical innovations in the assembly of the modern flight apparatus in Early Cretaceous birds
Source: iScience. 2026 Mar 26;29(4):115506. doi: 10.1016/j.isci.2026.115506 (PMC13091450; doi:10.1016/j.isci.2026.115506)
Supplement: Data S1. ‘R’ code and data used for ancestor state reconstruction [file mmc4.zip › ASR/AgeDataEK.txt]

FAD	LAD
Dromaeosauridae	109.0	100.5
Archaeopteryx	152.1	145.0
Jeholornis	125.0	110.6
Chongmingia	120.30	110.60
Sapeornis	125.0	110.6
Confuciusornis_sanctus	125.0	110.6
Changchengornis_hengdaoziensis	125.0	120.3
Eoconfuciusornis_zhengi	130.7	129.0
Confuciusornis_dui	125.0	110.6
Boluochia	120.3	110.6
Concornis	125.0	120.3
Elsornis	84.9	70.6
Eoalulavis	125.0	120.3
Cathayornis	120.3	110.6
Eocathayornis	120.3	110.6
Eoenantiornis	125.0	120.3
Gobipteryx	83.6	72.1
Longipteryx	120.3	110.6
Longirostravis	125.0	120.3
Neuquenornis	85.8	84.9
Pengornis	120.3	110.6
Eopengornis	130.7	129.0
Protopteryx	130.7	129.0
Rapaxavis	120.3	110.6
Shanweiniao	125.0	120.3
Vescornis	122.5	121.6
Qiliania	120.3	113
Dunhuangia	120.3	113
Piscivorenantiornis	120.3	110.6
Linyiornis	120.3	110.6
Sulcavis	120.3	110.6
Bohaiornis	120.3	110.6
Longusunguis	120.3	110.6
Shenqiornis	122.5	121.6
Zhouornis	120.3	110.6
Parabohaiornis	120.3	110.6
Fortunguavis	120.3	110.6
Pterygornis	120.3	110.6
Cruralispennia	130.7	129.0
Monoenantiornis	120.3	110.6
Archaeorhynchus	125.0	110.6
Schizooura	120.3	110.6
Bellulornis	120.3	110.6
Vorona	72.1	66.0
Jianchangornis	120.3	110.6
Songlingornis	120.3	110.6
Longicrusavis	125.0	120.3
Apsaravis	83.6	72.1
Hongshanornis	125.0	120.3
Archaeornithura	130.7	129.0
Parahongshanornis	120.3	110.6
Tianyuornis	125.0	120.3
Yanornis	120.3	110.6
Patagopteryx	83.5	79.5
Yixianornis	125.0	120.3
Piscivoravis	120.3	110.6
Iteravis	120.3	110.6
Gansus	120.3	113
Ichthyornis	94.3	70.6
Hesperornis	84.9	66.0
Parahesperornis	84.9	70.6
Enaliornis	113	100.5
Baptornis_advenus	89.3	85.8
Baptornis_varneri	84.9	70.6
Vegavis	68	66
Yangavis	125.0	120.3
Shangyang	120.3	110.6
Jinguofortis	128.10	126.10
Mirusavis	120.3	110.6
Mengciusornis	120.3	110.6
Similiyanornis	120.3	110.6
Abitusavis	125.0	120.3
Chiappeavis	120.3	110.6
Parapengornis	120.3	110.6
Eogranivora	125.0	120.3
Gretcheniao	125.0	120.3
Xinghaiornis	125.0	120.3
Dingavis	120.3	110.6
Yuanchuavis	120.3	110.6
Cratonavis	120.3	110.6
Baminornis	150.2	149.9
IVPP V12628	120.3	110.6
Gallus	0	0
Anas	0	0
Spilopelia_chinensis	0	0
Scolopax_rusticola	0	0
Botaurus_stellaris	0	0
Falco_amurensis	0	0
Apus_apus	0	0
Calonectris_leucomelas	0	0
Passer_montanus	0	0
