# Supplementary material for: Critical innovations in the assembly of the modern flight apparatus in Early Cretaceous birds
Source: iScience. 2026 Mar 26;29(4):115506. doi: 10.1016/j.isci.2026.115506 (PMC13091450; doi:10.1016/j.isci.2026.115506)
Supplement: Data S1. ‘R’ code and data used for ancestor state reconstruction [file mmc4.zip › ASR/birdtree.nex]

(((((((((((((((((((((Calonectris_leucomelas:1,Botaurus_stellaris:1):1,Scolopax_rusticola:2):1,(Falco_amurensis:1,Passer_montanus:1):2):1,Spilopelia_chinensis:4):1,Apus_apus:5):66,((Anas:69,Vegavis:1):1,Gallus:70):1):44,((((Hesperornis:1,Parahesperornis:1):1,Baptornis_varneri:2):3.4,Baptornis_advenus:1):23.7,Enaliornis:1):1,Ichthyornis:20.7):6.3,Gansus:1):1,Iteravis:2):3.7,Piscivoravis:5.7,Yixianornis:1):1,(Yanornis:5.7,Abitusavis:1,Similiyanornis:5.7):1):1,Songlingornis:7.7):7.7,((((Archaeornithura:1,Tianyuornis:6.7):1,Longicrusavis:7.7):1,Parahongshanornis:13.4):1,Hongshanornis:9.7):1):1,((Dingavis:5.7,Xinghaiornis:1):1,Apsaravis:43.4):9.7,(Vorona:53.9,Patagopteryx:42.5,Eogranivora:1):10.7,(Mengciusornis:1,Schizooura:1):15.4,Bellulornis:16.4):1,Jianchangornis:17.4):1,Archaeorhynchus:13.7):5,((((((((((((((Qiliania:5.7,Concornis:1):1,Neuquenornis:41.2):1,Eoalulavis:3,Cathayornis:7.7):4.7,(Cruralispennia:1,Elsornis:46.8):1):1,Eocathayornis:13.4):1,Shangyang:14.4):1,Mirusavis:15.4):1,Piscivorenantiornis:16.4):1,((((Longirostravis:1,Rapaxavis:5.7):1,Shanweiniao:2):1,(Boluochia:1,Longipteryx:1):6.7):1,(Vescornis:1,Gobipteryx:39.9):5.5,Gretcheniao:4):8.7,(Dunhuangia:1,Pterygornis:1):16.4):1,Linyiornis:18.4):1,Fortunguavis:19.4,Eoenantiornis:14.7):1,((Bohaiornis:1,Parabohaiornis:1):2.2,Sulcavis:3.2,Longusunguis:3.2,Shenqiornis:1,Zhouornis:3.2):17.2):1,Monoenantiornis:21.4):1,(((Chiappeavis:1,Parapengornis:1):1,Yuanchuavis:2):9.4,Pengornis:11.4,Eopengornis:1):11,Protopteryx:12):1,Sapeornis:18.7):1,((Yangavis:1,Confuciusornis_dui:1,Changchengornis_hengdaoziensis:1,Confuciusornis_sanctus:1):5.7,Eoconfuciusornis_zhengi:1):13,((Cratonavis:1,Chongmingia:1):7.8,Jinguofortis:1):15.6,Jeholornis:19.7):6.5,Baminornis:1):1.9,Archaeopteryx:1):1,Dromaeosauridae:45.1);
