# Supplementary material for: Critical innovations in the assembly of the modern flight apparatus in Early Cretaceous birds
Source: iScience. 2026 Mar 26;29(4):115506. doi: 10.1016/j.isci.2026.115506 (PMC13091450; doi:10.1016/j.isci.2026.115506)
Supplement: Data S1. ‘R’ code and data used for ancestor state reconstruction [file mmc4.zip › ASR/TC_ASR_5.R]

# ASR of charactors of TC of Cretacous birds

# chr1: acrocoracoid process
# chr2: omal end of furcula
# chr3: coracoscapular joint
# chr4: procoracoid

library(ape)
library(phytools)

library(paleotree)
library(geiger)

rm(list=ls())	#clears memory

# read tree
tree<-read.tree(file="birdtree.nex") 

tree<-drop.tip(tree,c("Xinghaiornis","Vorona","Parahesperornis","Elsornis","Gobipteryx","Patagopteryx","Neuquenornis","Apsaravis","Ichthyornis","Baptornis_advenus","Baptornis_varneri","Hesperornis","Gallus","Vegavis","Anas","Apus_apus","Spilopelia_chinensis","Scolopax_rusticola", "Calonectris_leucomelas","Botaurus_stellaris","Falco_amurensis","Passer_montanus"))

plotTree(tree)

# date tree
tip.ages <- read.table("AgeDataEK.txt", sep = ",", header = TRUE, row.names = 1)

tree_species <- tree$tip.label

matched_data <- tip.ages[rownames(tip.ages) %in% tree_species, ]

nrow(matched_data) == length(tree_species)  

tree <- timePaleoPhy(tree,tip.ages[rownames(tip.ages) %in% tree$tip.label, ], type = "mbl", vartime = 1) 
tree$edge.length[tree$edge.length==0]<-max(nodeHeights(tree))*1e-6 
tree<-ladderize(tree,right= TRUE) 
plotTree(tree)

# read data#
data <- read.csv(file="dataEK.csv", row.names=1, stringsAsFactors=TRUE)

# filter chr 1
data1 <- data.frame(
  row.names = rownames(data[complete.cases(data[, 1]), ] ),
  col1 = data[complete.cases(data[, 1]), ] [, 1]) 
#prune tree to match data1
tree1<-drop.tip(tree,name.check(tree,data1)$tree_not_data)
#prune data to match tree
#data1.1<-data1[-which(rownames(data1)%in%chk$data_not_tree), ]
data1<-data1[!(rownames(data1)%in%
                 name.check(tree,data1)$data_not_tree),,drop=FALSE]

# filter chr2
data2 <- data.frame(
  row.names = rownames(data[complete.cases(data[, 2]), ] ), 
  col1 = data[complete.cases(data[, 2]), ] [, 2])    
#prune tree to match data2
tree2<-drop.tip(tree,name.check(tree,data2)$tree_not_data)
#prune data to match tree
data2<-data2[!(rownames(data2)%in%
                 name.check(tree,data2)$data_not_tree),,drop=FALSE]

# filter chr3
data3 <- data.frame(
  row.names = rownames(data[complete.cases(data[, 3]), ] ), 
  col1 = data[complete.cases(data[, 3]), ] [, 3])      
#prune tree to match data3
tree3<-drop.tip(tree,name.check(tree,data3)$tree_not_data)
#prune data to match tree
data3<-data3[!(rownames(data3)%in%
                 name.check(tree,data3)$data_not_tree),,drop=FALSE]


# filter chr4
data4 <- data.frame(
  row.names = rownames(data[complete.cases(data[, 4]), ] ),
  col1 = data[complete.cases(data[, 4]), ] [, 4])     
#prune tree to match data4
tree4<-drop.tip(tree,name.check(tree,data4)$tree_not_data)
#prune data to match tree
data4<-data4[!(rownames(data4)%in%
                 name.check(tree,data4)$data_not_tree),,drop=FALSE]


#Ancestor reconstruction
## extract vector
chr1<-setNames(data1[,1],rownames(data1))
chr2<-setNames(data2[,1],rownames(data2))
chr3<-setNames(data3[,1],rownames(data3))
chr4<-setNames(data4[,1],rownames(data4))


# bifurcating tree with ape:multi2di
tree1<-multi2di(tree1)
tree2<-multi2di(tree2)
tree3<-multi2di(tree3)
tree4<-multi2di(tree4)

tree1<-ladderize(tree1,right= TRUE) 
tree2<-ladderize(tree2,right= TRUE) 
tree3<-ladderize(tree3,right= TRUE) 
tree4<-ladderize(tree4,right= TRUE) 

# chose modle

#fit modle for chr1
fitER.chr1<-fitDiscrete(tree1,chr1,model="ER")
fitARD.chr1<-fitDiscrete(tree1,chr1,model="ARD")
fitSYM.chr1<-fitDiscrete(tree1,chr1,model="SYM")
aic.chr1<-c(AIC(fitER.chr1),AIC(fitARD.chr1),AIC(fitSYM.chr1))# ,AIC(fit01.1),AIC(fit10.1))
aic.w(aic.chr1)
## print summary table
data.frame(model=c("ER","ARD","SYM"),
           logL=c(logLik(fitER.chr1),logLik(fitARD.chr1),logLik(fitSYM.chr1)),
           AIC=aic.chr1,delta.AIC=aic.chr1-min(aic.chr1),
           AIC.W=aic.w(aic.chr1))

#fit modle for chr2
fitER.chr2<-fitDiscrete(tree2,chr2,model="ER")
fitARD.chr2<-fitDiscrete(tree2,chr2,model="ARD")
fit01.chr2<-fitMk(tree2,chr2,
                  model=matrix(c(0,1,0,0),2,2))
fit10.chr2<-fitMk(tree2,chr2,
                  model=matrix(c(0,0,1,0),2,2))
aic.chr2<-c(AIC(fitER.chr2),AIC(fitARD.chr2),AIC(fit01.chr2),AIC(fit10.chr2))
aic.w(aic.chr2)
## print summary table
data.frame(model=c("ER","ARD","01","10"),
           logL.chr2=c(logLik(fitER.chr2),logLik(fitARD.chr2),logLik(fit01.chr2),logLik(fit10.chr2)),
           AIC.chr2=aic.chr2,
           delta.AIC.chr2=aic.chr2-min(aic.chr2),
           AIC.W.chr2=aic.w(aic.chr2))

#fit modle for chr3
fitER.chr3<-fitDiscrete(tree3,chr3,model="ER")
fitARD.chr3<-fitDiscrete(tree3,chr3,model="ARD")
fitSYM.chr3<-fitDiscrete(tree3,chr3,model="SYM")
aic.chr3<-c(AIC(fitER.chr3),AIC(fitARD.chr3),AIC(fitSYM.chr3))
aic.w(aic.chr3)
## print summary table
data.frame(model=c("ER","ARD","SYM"),
           logL.chr3=c(logLik(fitER.chr3),logLik(fitARD.chr3),logLik(fitSYM.chr3)),
           AIC.chr3=aic.chr3,
           delta.AIC.chr3=aic.chr3-min(aic.chr3),
           AIC.W.chr3=aic.w(aic.chr3))

#fit modle for chr4
fitER.chr4<-fitDiscrete(tree4,chr4,model="ER")
fitARD.chr4<-fitDiscrete(tree4,chr4,model="ARD")
fit01.chr4<-fitMk(tree4,chr4,
                  model=matrix(c(0,1,0,0),2,2))
fit10.chr4<-fitMk(tree4,chr4,
                  model=matrix(c(0,0,1,0),2,2))
aic.chr4<-c(AIC(fitER.chr4),AIC(fitARD.chr4),AIC(fit01.chr4),AIC(fit10.chr4))
aic.w(aic.chr4)
## print summary table
data.frame(model=c("ER","ARD","01","10"),
           logL.chr4=c(logLik(fitER.chr4),logLik(fitARD.chr4),logLik(fit01.chr4),logLik(fit10.chr4)),
           AIC.chr4=aic.chr4,
           delta.AIC.chr4=aic.chr4-min(aic.chr4),
           AIC.W.chr4=aic.w(aic.chr4))


mtrees1<-make.simmap(tree1,chr1,model="SYM",
                     nsim=1000)

## compute posterior probabilities at nodes
pd.1<-summary(mtrees1)
#pd.1
par(mfrow=c(1,1))

plot(pd.1, pie=pd.1$ace,
     colors=setNames(c("brown3", "bisque","#1b9e77", "goldenrod2"),levels(chr1)),
     cex=0.25,
     ftype="i"
)

title("summary tree of chr1",line = -25)

##multi-state character##
densityTree(mtrees1,method="plotSimmap",lwd=3,nodes="intermediate",
            colors=setNames(c("brown3", "bisque","#1b9e77", "goldenrod2"),levels(chr1)),
            compute.consensus=FALSE,
            ftype="off",
            show.axis = FALSE)

densityTree(mtrees1,method="plotSimmap",lwd=3,nodes="intermediate",
            colors=setNames(c("brown3", "bisque","#1b9e77", "goldenrod2"),levels(chr1)),
            compute.consensus=FALSE,
            ftype="i",
            show.axis = FALSE)

title("posterior density tree of chr1",line = -2,cex.main = 3)

par(mfrow=c(1,1))

#ASR for chr2
mtrees2<-make.simmap(tree2,chr2,model="ER",
                     nsim=1000)
# mtrees2

## compute posterior probabilities at nodes
pd.2<-summary(mtrees2)
pd.2

plot(pd.2,pie=pd.2$ace,
     colors=setNames(c("#1b9e77",  "goldenrod2"),levels(chr2)),
     cex=0.25,
     ftype="i"
)
title("summary tree of chr1",line = -25)

## create a "densityMap" object for binary character,for multi-state character,USE "densityTree"
chr2.densityMap<-densityMap(mtrees2,
                            res=100,
                            plot=FALSE)

chr2.densityMap<-setMap(chr2.densityMap,setNames(c("#1b9e77",  "goldenrod2"),levels(chr2)))

plot(chr2.densityMap,fsize=c(0.6,0.9),outline=FALSE,lwd=4,legend=FALSE)

title("posterior density tree of chr2",line = -2,cex.main = 3)

#ASR for chr3

mtrees3<-make.simmap(tree3,chr3,model="ER",
                     nsim=1000)

## compute posterior probabilities at nodes
pd.3<-summary(mtrees3)
pd.3
plot(pd.3,pie=pd.3$ace,
     colors=setNames(c("#1b9e77", "bisque","goldenrod2", "brown3"),levels(chr3)),
     cex=0.25,
     ftype="i"
)
title("summary tree of chr3",line = -25)

densityTree(mtrees3,method="plotSimmap",lwd=3,nodes="intermediate",
            colors=setNames(c("goldenrod2", "#1b9e77","bisque", "brown3"),levels(chr3)),
            compute.consensus=FALSE,
            ftype="off"
)
title("posterior density tree of chr3",line = -2,cex.main = 3)

levels(chr3)

#ASR for chr4
mtrees4<-make.simmap(tree4,chr4,model="ER",
                     nsim=1000)

## compute posterior probabilities at nodes
pd.4<-summary(mtrees4)
pd.4
plot(pd.4,pie=pd.4$ace,
     colors=setNames(c("#1b9e77",  "goldenrod2"),levels(chr4)),
     cex=0.25,ftype="i"
)
title("summary tree of chr4",line = -25)

## create a "densityMap" object for binary character,for multi-state character,USE "densityTree"
chr4.densityMap<-densityMap(mtrees4,
                            res=100,
                            plot=FALSE)

chr4.densityMap<-setMap(chr4.densityMap,setNames(c("#1b9e77",  "goldenrod2"),levels(chr4)))

plot(chr4.densityMap,fsize=c(0.6,0.9),outline=FALSE,lwd=4,legend=FALSE)
title("posterior density tree of chr4",line = -2,cex.main = 3)
